# Supplementary material for: Neurodynamic Treatment Promotes Mechanical Pain Modulation in Sensory Neurons and Nerve Regeneration in Rats
Source: Biomedicines. 2022 May 31;10(6):1296. doi: 10.3390/biomedicines10061296 (PMC9220043; doi:10.3390/biomedicines10061296)
Supplement: Supplementary file 1 [file biomedicines-10-01296-s001.zip]

Archive with 1 entries (1 files):
- biomedicines-1747449-supplementary.pdf
